# Supplementary material for: Targeting CDK9-dependent transcriptional addiction: a novel chemoprevention strategy for oral carcinogenesis via adenosine deaminase modulation
Source: Cell Death Dis. 2025 Dec 8;16(1):881. doi: 10.1038/s41419-025-08224-5 (PMC12686051; doi:10.1038/s41419-025-08224-5)
Supplement: Supplementary file 8 — Table S1 [file 41419_2025_8224_MOESM8_ESM.xlsx]

## Sheet: Sheet1
Gene	Functions/Features	Expression in datasets			References (PMID)
		GSE30784	TCGA -OSCC	RNA-Seq of mouse model
BRD4	Associated with acetylated chromatin and facilitate transcriptional activation	ns	↑	↑	23582323
CDK12	Productive transcription and co-transcriptional processes requires phosphorylation of Ser2 of the heptad repeat by CDK9, CDK12, and CDK13	ns	↑	ns	31668947, 37205756
CDK13	Productive transcription and co-transcriptional processes requires phosphorylation of Ser2 of the heptad repeat by CDK9, CDK12, and CDK13	ns	ns	ns	31668947, 37205756
CDK19	Indirectly affecting RNA polymerase II (pol II) transcription; orchestrates enhancer-mediated transcriptional output.	ns	↓	↓	30585107, 36006697
CDK7	Phosphorylating Pol II CTD (Ser5) and facilitating transcription initiation	ns	ns	ns	34675395
CDK8	Indirectly affecting RNA polymerase II (pol II) transcription; both an oncogene and a tumor suppressor	ns	↑	ns	30585107
CDK9	Productive transcription and co-transcriptional processes requires phosphorylation of Ser2 of the heptad repeat by CDK9, CDK12, and CDK13	ns	↑	↑	31668947
DOT1L	Associated with transcriptional activation at single-copy genes; promoting constitutive transcriptional activation of genes responsible for leukemogenesis	ns	ns	↑	37317657
EN1	Neural-specific transcription factor; activating survival pathways and conferring resistance to chemotherapeutic agents; over expressed in tumors	↑	↑	ns	24141779
ETV1	Positively regulating transcription of tumor suppressor ARF	↓	↓	ns	24157551, 22425584
FOSL2	Involved in a transcription machinery driving gene regulatory switch from M1 TAMs to M2 TAMs	ns	ns	ns	39073688
FOXC1	Restraining NF-κB-mediated interleukin-1β transcription in breast cancer; associated with poor prognosis in several cancers	↓	↓	ns	38107056, 28288141
FOXF1	Associated with progression and metastasis of lung cancer and breast cancer; inducing VEGFA, ERK5 transcription	ns	ns	ns	30253191
FOXM1	Activating the expression of multiple target genes critical for cancer initiation,progression and drug resistance; over expressed in tumors	ns	↑	↑	25068996
HDAC1	Associated with chromatin compaction	ns	↑	ns	36220390
HDAC2	Associated with chromatin compaction	ns	↑	ns	36220390
IRF8	As an acute myeloid leukemia (AML)-specific susceptibility factor and promoting AML cell proliferation	ns	ns	↑	33673123
KLF5	Inhibiting the transcription of p21, p27, p16, FoxA1, ABCG2 and sensitizing lung cancer cells to doxorubicin	ns	↓	↓	33811715
KMT2A	Promoting transcription by inducing an open chromatin conformation	ns	ns	ns	39201709
MED1	Phosphorylated by CDK9 and enhancing mRNA output	ns	↑	↑	35394046
MEF2D	Negatively regulates expression of Sh2d1a and IL-21 in CD4 T cells	ns	↓	ns	36961907
MYC	A transcription factor and oncoprotein; regulating several central control points of gene transcription	ns	ns	ns	34188192
P53	A transcription factor that activates a large group of genes	ns	ns	↑	17401430, 25201189
PDGFRA	Associated with disrupting chromosomal topology and allowing aberrant regulatory interactions that induce oncogene expression.	ns	ns	ns	26700815
PPP1R15A	promoting the UPR (unfolded protein response) and restores protein homeostasis	ns	↓	↓	38191913
RUNX1	An oncogenic transcription factor; activate gene expression by interacting with the histone acetylase EP300	ns	ns	↑	30300583
RUNX2	A master transcription factor for osteogenesis and regulating chromatin remodeling	ns	ns	ns	25881954
SKP2	A transcriptional coactivator for Myc, recognizing an essential element within the Myc activation domain and activating Myc target genes.	ns	↑	↑	12769843
SNAI2	Upregulated in in glioma tissues and accelerating the proliferation and invasion of glioblastoma cells	↑	↑	↑	35654777
SOX2	Essential for embryonic development and maintaining the stemness of embryonic cells; bind the promoters of target genes and activating or repressing gene expression	↓	ns	↓	31412296
SOX9	A pivotal transcription factor in chondrocytes	↓	↓	↑	31382142
TAZ	Transcriptional coactivator with PDZ-binding motif; nuclear effectors of the Hippo signaling pathway	ns	ns	↓	35177822
TBX2	Functioning as a potent growth-promoting factor for its ability to bypass senescence and to repress key negative cell cycle regulators	ns	↑	ns	32195221
TP63	P53-related transcription factor; involved in sustaining the proliferative potential and self-renewing capacity of epithelial stem cells	↑	↑	ns	31159154
TRPS1	GATA-type transcription factor and involved in trichorhinophalangeal syndrome type 1	ns	↓	ns	29895970, 24595984
YAP	A key transcriptional effectors of the Hippo pathway; promoting gene transcription by engaging in super-enhancers	ns	ns	ns	32203419
ZFP64	A transcriptional factor responsible for the development and progression of cancers; activating glycolysis in a transcriptional mechanism	↑	↑	ns	39294751
ZMYND8	a transcription factor, a histone H3-interacting protein, and a putative chromatin reader/effector; a tumor suppressor in several cancers;	ns	ns	↓	33670804
