# Supplementary material for: Targeting CDK9-dependent transcriptional addiction: a novel chemoprevention strategy for oral carcinogenesis via adenosine deaminase modulation
Source: Cell Death Dis. 2025 Dec 8;16(1):881. doi: 10.1038/s41419-025-08224-5 (PMC12686051; doi:10.1038/s41419-025-08224-5)
Supplement: Supplementary file 10 — Key Resources Table [file 41419_2025_8224_MOESM10_ESM.xlsx]

## Sheet: Reagent
REAGENT or RESOURCE	SOURCE	IDENTIFIER
Antibodies
CDK7 Mouse mAb	Cell Signaling	Cell Signaling (MO1) #2916
CDK8 Antibody	Cell Signaling	Cell Signaling (G398) #4101
CDK9 rabbit mAb	Cell Signaling	Cell Signaling (C12F7) #2316
CDK12 Antibody	Cell Signaling	Cell Signaling #11973
phospho-Rbp1 CTD (Ser2) rabbit mAb	Cell Signaling	Cell Signaling (E1Z3G) #13499
Phospho-Rpb1 CTD (Thr4) Rabbit mAb	Cell Signaling	Cell Signaling (D7L9W) #26319
Rpb1 NTD Rabbit mAb	Cell Signaling	Cell Signaling (D8L4Y) #14958
Cleaved PARP Rabbit mAb	Cell Signaling	Cell Signaling (D64E10) #5625
MCL-1 Rabbit mAb	Cell Signaling	Cell Signaling (D2W9E) #94296
BCL-2 Rabbit mAb	Cell Signaling	Cell Signaling (D17C4) #3498
Ki-67 Rabbit mAb	Cell Signaling	Cell Signaling (D3B5) #12202
ADA Polyclonal antibody	Proteintech	13328-1-AP
β-tubulin Mouse mAb	Abclonal	AC021
Chemicals
4-NQO	Sigma-Aldrich	N8141
LDC067	MCE	HY-15878
Inosine	Sigma-Aldrich	I4125
Cladribine	Selleck	S1199
The sequences of the siRNA
Target gene	No	sequence
CDK9	2	5'-CCCUCAACCACGACUUCUUTT-3'
		5'-GCUGCUAAUGUGCUUAUCATT-3'
The sequences of the PCR primers
Target gene	Forward primer	Reverse primer
CDK9	TTGCGGGAGATCAAGATCCTT	TACCCTTGCAGCGGTTATAGG
ADA	GCCTTCGACAAGCCCAAAGTA	CTCTGCTGTGTTAGCTGGGAG
GAPDH	TCGGAGTCAACGGATTTGGT	TGAAGGGGTCATTGATGGCA
